# Supplementary material for: Molecular Phylogenetic Diversity and Biological Characterization of Diaporthe Species Associated with Leaf Spots of Camellia sinensis in Taiwan
Source: Plants (Basel). 2021 Jul 14;10(7):1434. doi: 10.3390/plants10071434 (PMC8309328; doi:10.3390/plants10071434)
Supplement: Supplementary file 1 [file plants-10-01434-s001.zip]

Archive with 1 entries (1 files):
- plants-1295910-supplementary.pdf
